# Supplementary material for: Adverse Childhood Experiences and Education Outcomes among Adolescents: Linking Survey and Administrative Data
Source: Int J Environ Res Public Health. 2022 Sep 14;19(18):11564. doi: 10.3390/ijerph191811564 (PMC9517426; doi:10.3390/ijerph191811564)
Supplement: Supplementary file 1 [file ijerph-19-11564-s001.zip]

Archive with 1 entries (1 files):
- ijerph-1830826-supplementary.pdf
